# Supplementary material for: The Use of Intergroup Social Comparison in Promoting Water Conservation: Evidence from a Survey Experiment in China
Source: Int J Environ Res Public Health. 2022 Jun 24;19(13):7749. doi: 10.3390/ijerph19137749 (PMC9265829; doi:10.3390/ijerph19137749)
Supplement: Supplementary file 1 [file ijerph-19-07749-s001.zip]

Archive with 2 entries (2 files):
- Supplementary File S1 - Experimental Materials.pdf
- Supplementary Tables S1-S4.pdf
